# Supplementary material for: Inhibition of DEPDC1A, a Bad Prognostic Marker in Multiple Myeloma, Delays Growth and Induces Mature Plasma Cell Markers in Malignant Plasma Cells
Source: PLoS One. 2013 Apr 30;8(4):e62752. doi: 10.1371/journal.pone.0062752 (PMC3640027; doi:10.1371/journal.pone.0062752)
Supplement: Table S3 — Genes deregulated in wild-type TP53 XG7 human myeloma cell line. (XLS) [file pone.0062752.s008.xls]

## Sheet: Sheet2
Table S3. Genes deregulated in wild-type TP53 XG7 human myeloma cell line
Probe set	Gene Name	Fold Change	Category	Change P-value	Benjamini-Hochberg, FDR	Gene Title
1555340_x_at	RAP1A	9.58096	Genes significantly upregulated by DEPDC1A knockdown	6.8e-05	0.000377746	RAP1A, member of RAS oncogene family
205488_at	GZMA	3.38588		3e-05	0.000209854	granzyme A (granzyme 1, cytotoxic T-lymphocyte-associated serine esterase 3)
206905_s_at	MATN1	3.26781		2e-05	0.00016613	matrilin 1, cartilage matrix protein
208982_at	PECAM1	2.83824		2e-05	0.00016613	platelet/endothelial cell adhesion molecule
217028_at	CXCR4	2.74524		2e-05	0.00016613	chemokine (C-X-C motif) receptor 4
208981_at	PECAM1	2.70517		0.000101	0.000484702	platelet/endothelial cell adhesion molecule
240413_at	PYHIN1	2.70043		2e-05	0.00016613	pyrin and HIN domain family, member 1
224724_at	SULF2	2.53721		2e-05	0.00016613	sulfatase 2
202207_at	ARL4C	2.44203		2e-05	0.00016613	ADP-ribosylation factor-like 4C
236341_at	CTLA4	2.41612		3e-05	0.000209854	cytotoxic T-lymphocyte-associated protein 4
216001_at	PRAMEF12	2.1054		0.000273	0.00104297	PRAME family member 12
233500_x_at	CLEC2D	2.03879		2e-05	0.00016613	C-type lectin domain family 2, member D
205692_s_at	CD38	1.96949		2e-05	0.00016613	CD38 molecule
232899_at	FAM41C	1.86461		0.00013	0.0005934	family with sequence similarity 41, member C
207813_s_at	FDXR	1.81593		2e-05	0.00016613	ferredoxin reductase
220132_s_at	CLEC2D	1.81344		2e-05	0.00016613	C-type lectin domain family 2, member D
228003_at	RAB30	1.7974		4e-05	0.000252357	RAB30, member RAS oncogene family
1553970_s_at	CEL	1.74589		2e-05	0.00016613	carboxyl ester lipase (bile salt-stimulated lipase)
231259_s_at	---	1.71759		2e-05	0.00016613	---
233413_at	---	1.71368		2e-05	0.00016613	---
218953_s_at	PCYOX1L	1.70185		0.000389	0.00141279	prenylcysteine oxidase 1 like
206907_at	TNFSF9	1.683		6e-05	0.000335766	tumor necrosis factor (ligand) superfamily, member 9
203409_at	DDB2	1.66016		2e-05	0.00016613	damage-specific DNA binding protein 2, 48kDa
206991_s_at	CCR5	1.61548		2.3e-05	0.00016613	chemokine (C-C motif) receptor 5
1569969_a_at	UNC13C	1.60635		2e-05	0.00016613	unc-13 homolog C (C. elegans)
237625_s_at	---	1.60138		2e-05	0.00016613	---
222040_at	HNRNPA1	1.59897		2e-05	0.00016613	heterogeneous nuclear ribonucleoprotein A1
214677_x_at	IGL@	1.57827		0.000147	0.000661566	immunoglobulin lambda locus
201719_s_at	EPB41L2	1.57706		0.000346	0.00129288	erythrocyte membrane protein band 4.1-like 2
226428_at	TNPO2	1.52848		0.000273	0.00104297	transportin 2
218326_s_at	LGR4	1.52248		2e-05	0.00016613	leucine-rich repeat-containing G protein-coupled receptor 4
201236_s_at	BTG2	1.50697		2e-05	0.00016613	BTG family, member 2
205945_at	IL6R	1.5		2e-05	0.00016613	interleukin 6 receptor
218774_at	DCPS	1.49964		2e-05	0.00016613	decapping enzyme, scavenger
1567912_s_at	CT45A1	0.139738	Genes significantly downregulated by DEPDC1A knockdown	2e-05	0.00016613	cancer/testis antigen family 45, member A1
212353_at	SULF1	0.158128		2e-05	0.00016613	sulfatase 1
212354_at	SULF1	0.179817		2.7e-05	0.000209854	sulfatase 1
235700_at	CT45A5	0.192357		0.000167	0.000729612	cancer/testis antigen family 45, member A5
204897_at	PTGER4	0.233278		2e-05	0.00016613	prostaglandin E receptor 4 (subtype EP4)
228636_at	BHLHE22	0.23496		2e-05	0.00016613	basic helix-loop-helix family, member e22
226618_at	FLJ25076	0.343305		2e-05	0.00016613	probable ubiquitin-conjugating enzyme E2 FLJ25076
201627_s_at	INSIG1	0.357316		0.001832	0.00519037	insulin induced gene 1
202912_at	ADM	0.365377		0.000966	0.00303209	adrenomedullin
224650_at	MAL2	0.37974		2e-05	0.00016613	mal, T-cell differentiation protein 2
228499_at	PFKFB4	0.394282		2e-05	0.00016613	6-phosphofructo-2-kinase/fructose-2,6-biphosphatase 4
202342_s_at	TRIM2	0.40976		2e-05	0.00016613	tripartite motif-containing 2
226612_at	FLJ25076	0.412466		2e-05	0.00016613	probable ubiquitin-conjugating enzyme E2 FLJ25076
228400_at	SHROOM3	0.416594		8.9e-05	0.000452388	shroom family member 3
214930_at	SLITRK5	0.419559		7.8e-05	0.000416832	SLIT and NTRK-like family, member 5
214152_at	CCPG1	0.421438		2e-05	0.00016613	cell cycle progression 1
225429_at	PPP6C	0.421506		2e-05	0.00016613	protein phosphatase 6, catalytic subunit
200748_s_at	FTH1	0.422824		2e-05	0.00016613	ferritin, heavy polypeptide 1
202769_at	CCNG2	0.428854		3e-05	0.000209854	cyclin G2
211628_x_at	FTHP1	0.433352		0.000214	0.000851461	ferritin, heavy polypeptide pseudogene 1
221511_x_at	CCPG1	0.441057		2e-05	0.00016613	cell cycle progression 1
235545_at	DEPDC1	0.444634		2e-05	0.00016613	DEP domain containing 1
214151_s_at	CCPG1	0.446733		2e-05	0.00016613	cell cycle progression 1
225426_at	PPP6C	0.446982		0.000774	0.00250268	protein phosphatase 6, catalytic subunit
205158_at	RNASE4	0.449266		2.3e-05	0.00016613	ribonuclease, RNase A family, 4
201625_s_at	INSIG1	0.459857		0.000307	0.00117175	insulin induced gene 1
219274_at	TSPAN12	0.466457		2e-05	0.00016613	tetraspanin 12
227728_at	PPM1A	0.468907		2e-05	0.00016613	protein phosphatase 1A (formerly 2C), magnesium-dependent, alpha isoform
232341_x_at	HABP4	0.472081		2e-05	0.00016613	hyaluronan binding protein 4
201170_s_at	BHLHE40	0.473885		2e-05	0.00016613	basic helix-loop-helix family, member e40
221844_x_at	SPCS3	0.479255		4e-05	0.000252357	signal peptidase complex subunit 3 homolog (S. cerevisiae)
243278_at	---	0.492636		2e-05	0.00016613	---
203397_s_at	GALNT3	0.493684		2e-05	0.00016613	UDP-N-acetyl-alpha-D-galactosamine:polypeptide N-acetylgalactosaminyltransferase 3 (GalNAc-T3)
203971_at	SLC31A1	0.502674		4.6e-05	0.000289681	solute carrier family 31 (copper transporters), member 1
224680_at	TMED4	0.513653		2e-05	0.00016613	transmembrane emp24 protein transport domain containing 4
218817_at	SPCS3	0.516073		2e-05	0.00016613	signal peptidase complex subunit 3 homolog (S. cerevisiae)
202903_at	LSM5	0.516725		2e-05	0.00016613	LSM5 homolog, U6 small nuclear RNA associated (S. cerevisiae)
230264_s_at	AP1S2	0.519951		2e-05	0.00016613	adaptor-related protein complex 1, sigma 2 subunit
238739_at	---	0.525315		6.8e-05	0.000377746	---
222958_s_at	DEPDC1	0.525934		2e-05	0.00016613	DEP domain containing 1
227095_at	---	0.52846		3e-05	0.000209854	---
203164_at	SLC33A1	0.530864		2e-05	0.00016613	solute carrier family 33 (acetyl-CoA transporter), member 1
229686_at	P2RY8	0.531104		2e-05	0.00016613	purinergic receptor P2Y, G-protein coupled, 8
226128_at	---	0.540604		2e-05	0.00016613	---
232278_s_at	DEPDC1	0.541337		7.8e-05	0.000416832	DEP domain containing 1
212690_at	DDHD2	0.542814		2e-05	0.00016613	DDHD domain containing 2
212665_at	TIPARP	0.543275		2e-05	0.00016613	TCDD-inducible poly(ADP-ribose) polymerase
201601_x_at	IFITM1	0.545197		2e-05	0.00016613	interferon induced transmembrane protein 1 (9-27)
213397_x_at	RNASE4	0.552659		2e-05	0.00016613	ribonuclease, RNase A family, 4
202887_s_at	DDIT4	0.553207		2.3e-05	0.00016613	DNA-damage-inducible transcript 4
202609_at	EPS8	0.554711		2e-05	0.00016613	epidermal growth factor receptor pathway substrate 8
212535_at	MEF2A	0.556347		2e-05	0.00016613	myocyte enhancer factor 2A
223565_at	MGC29506	0.557883		2e-05	0.00016613	hypothetical protein MGC29506
228275_at	---	0.560001		2e-05	0.00016613	---
219410_at	TMEM45A	0.560419		2e-05	0.00016613	transmembrane protein 45A
226275_at	MXD1	0.561273		2e-05	0.00016613	MAX dimerization protein 1
203987_at	FZD6	0.564203		2e-05	0.00016613	frizzled homolog 6 (Drosophila)
202245_at	LSS	0.565606		2e-05	0.00016613	lanosterol synthase (2,3-oxidosqualene-lanosterol cyclase)
202094_at	BIRC5	0.56647		2e-05	0.00016613	baculoviral IAP repeat-containing 5
205830_at	CLGN	0.572603		2e-05	0.00016613	calmegin
238041_at	---	0.573016		2e-05	0.00016613	---
226185_at	CDS1	0.573915		2e-05	0.00016613	CDP-diacylglycerol synthase (phosphatidate cytidylyltransferase) 1
209210_s_at	FERMT2	0.575622		2e-05	0.00016613	fermitin family homolog 2 (Drosophila)
201626_at	INSIG1	0.581754		2e-05	0.00016613	insulin induced gene 1
234994_at	TMEM200A	0.582077		2e-05	0.00016613	transmembrane protein 200A
223249_at	CLDN12	0.582404		2.7e-05	0.000209854	claudin 12
220295_x_at	DEPDC1	0.585903		6.8e-05	0.000377746	DEP domain containing 1
208763_s_at	TSC22D3	0.587865		3e-05	0.000209854	TSC22 domain family, member 3
202068_s_at	LDLR	0.589831		2e-05	0.00016613	low density lipoprotein receptor
203637_s_at	MID1	0.59051		0.000492	0.00170378	midline 1 (Opitz/BBB syndrome)
236513_at	---	0.593672		2.3e-05	0.00016613	---
212192_at	KCTD12	0.593916		2.3e-05	0.00016613	potassium channel tetramerisation domain containing 12
209276_s_at	GLRX	0.595482		2.7e-05	0.000209854	glutaredoxin (thioltransferase)
208731_at	RAB2A	0.596091		2e-05	0.00016613	RAB2A, member RAS oncogene family
212371_at	PPPDE1	0.59645		2.3e-05	0.00016613	PPPDE peptidase domain containing 1
230619_at	ARNT	0.597823		2e-05	0.00016613	aryl hydrocarbon receptor nuclear translocator
1568609_s_at	FAM91A2	0.60066		2e-05	0.00016613	family with sequence similarity 91, member A2
224958_at	NUFIP2	0.607138		4e-05	0.000252357	nuclear fragile X mental retardation protein interacting protein 2
205407_at	RECK	0.609618		2.7e-05	0.000209854	reversion-inducing-cysteine-rich protein with kazal motifs
204491_at	PDE4D	0.610898		8.9e-05	0.000452388	phosphodiesterase 4D, cAMP-specific (phosphodiesterase E3 dunce homolog, Drosophila)
204688_at	SGCE	0.612681		2e-05	0.00016613	sarcoglycan, epsilon
202242_at	TSPAN7	0.612752		2e-05	0.00016613	tetraspanin 7
219221_at	ZBTB38	0.613055		5.2e-05	0.000289681	zinc finger and BTB domain containing 38
210950_s_at	FDFT1	0.613383		2e-05	0.00016613	farnesyl-diphosphate farnesyltransferase 1
202902_s_at	CTSS	0.614178		2e-05	0.00016613	cathepsin S
201989_s_at	CREBL2	0.614695		2e-05	0.00016613	cAMP responsive element binding protein-like 2
225585_at	RAP2A	0.620224		2e-05	0.00016613	RAP2A, member of RAS oncogene family
212635_at	TNPO1	0.623082		2.7e-05	0.000209854	transportin 1
213194_at	ROBO1	0.625535		2e-05	0.00016613	roundabout, axon guidance receptor, homolog 1 (Drosophila)
214022_s_at	IFITM1	0.625968		2e-05	0.00016613	interferon induced transmembrane protein 1 (9-27)
238065_at	TPM3	0.627343		0.000114	0.000515767	tropomyosin 3
203216_s_at	MYO6	0.628026		2.3e-05	0.00016613	myosin VI
201778_s_at	KIAA0494	0.628906		4.6e-05	0.000289681	KIAA0494
203140_at	BCL6	0.628933		5.2e-05	0.000289681	B-cell CLL/lymphoma 6
206662_at	GLRX	0.629542		6e-05	0.000335766	glutaredoxin (thioltransferase)
221830_at	RAP2A	0.630904		0.000189	0.000790642	RAP2A, member of RAS oncogene family
212482_at	RMND5A	0.635436		3e-05	0.000209854	required for meiotic nuclear division 5 homolog A (S. cerevisiae)
225387_at	TSPAN5	0.63573		8.9e-05	0.000452388	tetraspanin 5
212345_s_at	CREB3L2	0.636109		2e-05	0.00016613	cAMP responsive element binding protein 3-like 2
235051_at	CCDC50	0.636749		2e-05	0.00016613	coiled-coil domain containing 50
244661_at	---	0.63824		2e-05	0.00016613	---
209425_at	AMACR	0.638277		2e-05	0.00016613	alpha-methylacyl-CoA racemase
226689_at	CISD2	0.638493		2e-05	0.00016613	CDGSH iron sulfur domain 2
202381_at	ADAM9	0.6409		2.7e-05	0.000209854	ADAM metallopeptidase domain 9 (meltrin gamma)
203349_s_at	ETV5	0.642297		2e-05	0.00016613	ets variant 5
219118_at	FKBP11	0.642527		2e-05	0.00016613	FK506 binding protein 11, 19 kDa
213016_at	BBX	0.645383		2e-05	0.00016613	bobby sox homolog (Drosophila)
203543_s_at	KLF9	0.646655		0.000167	0.000729612	Kruppel-like factor 9
228771_at	ADRBK2	0.647098		2e-05	0.00016613	adrenergic, beta, receptor kinase 2
213222_at	PLCB1	0.647539		2e-05	0.00016613	phospholipase C, beta 1 (phosphoinositide-specific)
202271_at	FBXO28	0.650848		0.00013	0.0005934	F-box protein 28
225113_at	AGPS	0.651324		2e-05	0.00016613	alkylglycerone phosphate synthase
218446_s_at	FAM18B	0.655531		2e-05	0.00016613	family with sequence similarity 18, member B
231925_at	---	0.657176		0.000552	0.00188315	---
225112_at	ABI2	0.657298		0.000492	0.00170378	abl-interactor 2
204000_at	GNB5	0.657774		2.7e-05	0.000209854	guanine nucleotide binding protein (G protein), beta 5
1555037_a_at	IDH1	0.658067		2e-05	0.00016613	isocitrate dehydrogenase 1 (NADP+), soluble
225098_at	ABI2	0.660413		0.001336	0.00398692	abl-interactor 2
208732_at	RAB2A	0.662334		2e-05	0.00016613	RAB2A, member RAS oncogene family
201745_at	TWF1	0.662529		2.7e-05	0.000209854	twinfilin, actin-binding protein, homolog 1 (Drosophila)
208647_at	FDFT1	0.662666		2e-05	0.00016613	farnesyl-diphosphate farnesyltransferase 1
214095_at	SHMT2	0.664621		2e-05	0.00016613	serine hydroxymethyltransferase 2 (mitochondrial)
201975_at	CLIP1	0.665223		2e-05	0.00016613	CAP-GLY domain containing linker protein 1
215424_s_at	SNW1	0.670833		2e-05	0.00016613	SNW domain containing 1
202904_s_at	LSM5	0.674682		0.000273	0.00104297	LSM5 homolog, U6 small nuclear RNA associated (S. cerevisiae)

## Sheet: Sheet1
Category
Genes significantly upregulated by DEPDC1A knockdown
Genes significantly downregulated by DEPDC1A knockdown
