# Supplementary material for: Inhibition of DEPDC1A, a Bad Prognostic Marker in Multiple Myeloma, Delays Growth and Induces Mature Plasma Cell Markers in Malignant Plasma Cells
Source: PLoS One. 2013 Apr 30;8(4):e62752. doi: 10.1371/journal.pone.0062752 (PMC3640027; doi:10.1371/journal.pone.0062752)
Supplement: Table S4 — Genes deregulated in wild-type TP53 XG19 human myeloma cell line. (XLS) [file pone.0062752.s009.xls]

## Sheet: Sheet1
Table S4. Genes deregulated in wild-type TP53 XG19 human myeloma cell line
Probe set	Gene Name	Fold Change	Category	Change P-value	Benjamini-Hochberg, FDR	Gene Title
1555340_x_at	RAP1A	12.6861	Genes significantly upregulated by DEPDC1A knockdown	0.000167	0.00184488	RAP1A, member of RAS oncogene family
201645_at	TNC	3.83298		0.000114	0.00134425	tenascin C
216001_at	PRAMEF12	3.22565		2e-05	0.000515562	PRAME family member 12
213293_s_at	TRIM22	3.15348		0.000167	0.00184488	tripartite motif-containing 22
1553619_a_at	TRIM43	3.02638		2e-05	0.000515562	tripartite motif-containing 43 /// tripartite motif-containing 43B
224724_at	SULF2	2.46546		2e-05	0.000515562	sulfatase 2
1553970_s_at	CEL	2.37163		0.000189	0.00199553	carboxyl ester lipase (bile salt-stimulated lipase)
207574_s_at	GADD45B	2.23572		2e-05	0.000515562	growth arrest and DNA-damage-inducible, beta
212724_at	RND3	1.97862		2e-05	0.000515562	Rho family GTPase 3
200974_at	ACTA2	1.96954		2e-05	0.000515562	actin, alpha 2, smooth muscle, aorta
209693_at	ASTN2	1.90366		4.6e-05	0.000810029	astrotactin 2
208451_s_at	C4A	1.90029		2e-05	0.000515562	complement component 4A (Rodgers blood group) /// complement component 4B (Chido blood group) /// similar to Complement component 4A (Rodgers blood group) /// similar to complement component 4A (Rodgers blood group)
204698_at	ISG20	1.8695		2e-05	0.000515562	interferon stimulated exonuclease gene 20kDa
210587_at	INHBE	1.86761		2e-05	0.000515562	inhibin, beta E
223196_s_at	SESN2	1.82489		4.6e-05	0.000810029	sestrin 2
217028_at	CXCR4	1.80503		2e-05	0.000515562	chemokine (C-X-C motif) receptor 4
221816_s_at	PHF11	1.78477		8.8e-05	0.00118523	PHD finger protein 11
1569139_s_at	FAM53A	1.77653		6.8e-05	0.00102269	family with sequence similarity 53, member A
209531_at	GSTZ1	1.77054		2e-05	0.000515562	glutathione transferase zeta 1
238935_at	RPS27L	1.75945		0.000438	0.00361593	ribosomal protein S27-like
208107_s_at	LOC81691	1.75541		0.000147	0.0016996	exonuclease NEF-sp
229221_at	CD44	1.73633		6e-05	0.000921848	CD44 molecule (Indian blood group)
224836_at	TP53INP2	1.72577		2e-05	0.000515562	tumor protein p53 inducible nuclear protein 2
203409_at	DDB2	1.69959		2e-05	0.000515562	damage-specific DNA binding protein 2, 48kDa
33304_at	ISG20	1.69563		0	0	interferon stimulated exonuclease gene 20kDa
219702_at	PLAC1	1.69555		4e-05	0.000731909	placenta-specific 1
201438_at	COL6A3	1.66826		0.000214	0.00213935	collagen, type VI, alpha 3
204286_s_at	PMAIP1	1.66508		0.000241	0.00235447	phorbol-12-myristate-13-acetate-induced protein 1
205692_s_at	CD38	1.65705		2e-05	0.000515562	CD38 molecule
1558508_a_at	C1orf53	1.65014		0.000167	0.00184488	chromosome 1 open reading frame 53
227125_at	---	1.64572		2e-05	0.000515562	---
208228_s_at	FGFR2	1.617		2e-05	0.000515562	fibroblast growth factor receptor 2
213243_at	VPS13B	1.61001		2e-05	0.000515562	vacuolar protein sorting 13 homolog B (yeast)
210405_x_at	TNFRSF10B	1.60234		0.000552	0.00427352	tumor necrosis factor receptor superfamily, member 10b
236335_at	---	1.58622		6e-05	0.000921848	---
209649_at	STAM2	1.5841		0.000552	0.00427352	signal transducing adaptor molecule (SH3 domain and ITAM motif) 2
228003_at	RAB30	1.582		4.6e-05	0.000810029	RAB30, member RAS oncogene family
223177_at	NT5DC1	1.57763		2e-05	0.000515562	5'-nucleotidase domain containing 1
204780_s_at	FAS	1.5761		0.000307	0.00282548	Fas (TNF receptor superfamily, member 6)
215719_x_at	FAS	1.57602		2e-05	0.000515562	Fas (TNF receptor superfamily, member 6)
235675_at	DHFRL1	1.56795		5.2e-05	0.000810029	dihydrofolate reductase-like 1
218953_s_at	PCYOX1L	1.56748		2.7e-05	0.000629777	prenylcysteine oxidase 1 like
208890_s_at	PLXNB2	1.56497		7.8e-05	0.00110322	plexin B2
226478_at	TM7SF3	1.56162		2.3e-05	0.000515562	transmembrane 7 superfamily member 3
209295_at	TNFRSF10B	1.55578		3e-05	0.000629777	tumor necrosis factor receptor superfamily, member 10b
212350_at	TBC1D1	1.55531		0.000307	0.00282548	TBC1 (tre-2/USP6, BUB2, cdc16) domain family, member 1
217744_s_at	PERP	1.55211		2e-05	0.000515562	PERP, TP53 apoptosis effector
202672_s_at	ATF3	1.54038		2e-05	0.000515562	activating transcription factor 3
204967_at	SHROOM2	1.5362		2e-05	0.000515562	shroom family member 2
220241_at	TMCO3	1.53584		2e-05	0.000515562	transmembrane and coiled-coil domains 3
225767_at	---	1.52269		2e-05	0.000515562	---
207813_s_at	FDXR	1.51822		2e-05	0.000515562	ferredoxin reductase
201362_at	IVNS1ABP	1.51788		2e-05	0.000515562	influenza virus NS1A binding protein
209032_s_at	CADM1	1.51596		7.8e-05	0.00110322	cell adhesion molecule 1
35820_at	GM2A	1.49641		7e-06	0.000515562	GM2 ganglioside activator
205945_at	IL6R	1.5		2e-05	0.000515562	interleukin 6 receptor
228636_at	BHLHE22	0.219276	Genes significantly downregulated by DEPDC1A knockdown	2e-05	0.000515562	basic helix-loop-helix family, member e22
215469_at	---	0.29705		0.000438	0.00361593	---
208025_s_at	HMGA2	0.314854		2e-05	0.000515562	high mobility group AT-hook 2
212353_at	SULF1	0.334959		2e-05	0.000515562	sulfatase 1
235278_at	MACROD2	0.385619		0.001486	0.00920706	MACRO domain containing 2
225426_at	PPP6C	0.426467		2e-05	0.000515562	protein phosphatase 6, catalytic subunit
238739_at	---	0.435102		0.00013	0.00153023	---
225429_at	PPP6C	0.440504		2e-05	0.000515562	protein phosphatase 6, catalytic subunit
228499_at	PFKFB4	0.44918		2e-05	0.000515562	6-phosphofructo-2-kinase/fructose-2,6-biphosphatase 4
227728_at	PPM1A	0.453118		2.7e-05	0.000629777	protein phosphatase 1A (formerly 2C), magnesium-dependent, alpha isoform
214930_at	SLITRK5	0.464564		2e-05	0.000515562	SLIT and NTRK-like family, member 5
220295_x_at	DEPDC1	0.474319		0.000346	0.00306331	DEP domain containing 1
201627_s_at	INSIG1	0.486896		6e-05	0.000921848	insulin induced gene 1
232278_s_at	DEPDC1	0.493745		2.3e-05	0.000515562	DEP domain containing 1
221844_x_at	SPCS3	0.505412		2.3e-05	0.000515562	signal peptidase complex subunit 3 homolog (S. cerevisiae)
224958_at	NUFIP2	0.509518		2.3e-05	0.000515562	nuclear fragile X mental retardation protein interacting protein 2
223249_at	CLDN12	0.513818		3e-05	0.000629777	claudin 12
241456_at	FAM78B	0.527795		0.000774	0.00549694	family with sequence similarity 78, member B
203637_s_at	MID1	0.529199		2e-05	0.000515562	midline 1 (Opitz/BBB syndrome)
1556697_at	GPRIN3	0.530991		0.000167	0.00184488	GPRIN family member 3
212690_at	DDHD2	0.53453		2e-05	0.000515562	DDHD domain containing 2
203528_at	SEMA4D	0.538249		2e-05	0.000515562	sema domain, immunoglobulin domain (Ig), transmembrane domain (TM) and short cytoplasmic domain, (semaphorin) 4D
226301_at	C6orf192	0.538482		2e-05	0.000515562	chromosome 6 open reading frame 192
1556698_a_at	GPRIN3	0.546513		0.000307	0.00282548	GPRIN family member 3
224680_at	TMED4	0.546518		2.3e-05	0.000515562	transmembrane emp24 protein transport domain containing 4
212624_s_at	CHN1	0.554255		0.000147	0.0016996	chimerin (chimaerin) 1
235545_at	DEPDC1	0.554673		2.3e-05	0.000515562	DEP domain containing 1
36711_at	MAFF	0.55714		0	0	v-maf musculoaponeurotic fibrosarcoma oncogene homolog F (avian)
219410_at	TMEM45A	0.562601		2e-05	0.000515562	transmembrane protein 45A
212192_at	KCTD12	0.563413		2e-05	0.000515562	potassium channel tetramerisation domain containing 12
218865_at	MOSC1	0.563604		0.000774	0.00549694	MOCO sulphurase C-terminal domain containing 1
238694_at	DGKE	0.566845		7.8e-05	0.00110322	diacylglycerol kinase, epsilon 64kDa
203413_at	NELL2	0.56693		0.000618	0.00470745	NEL-like 2 (chicken)
212294_at	GNG12	0.56965		2.7e-05	0.000629777	guanine nucleotide binding protein (G protein), gamma 12
234994_at	TMEM200A	0.569771		3e-05	0.000629777	transmembrane protein 200A
219274_at	TSPAN12	0.571315		2e-05	0.000515562	tetraspanin 12
203946_s_at	ARG2	0.57194		2e-05	0.000515562	arginase, type II
200748_s_at	FTH1	0.572552		2e-05	0.000515562	ferritin, heavy polypeptide 1
231040_at	---	0.574004		6e-05	0.000921848	---
213338_at	TMEM158	0.575669		0.000147	0.0016996	transmembrane protein 158
222158_s_at	PPPDE1	0.579714		0.000167	0.00184488	PPPDE peptidase domain containing 1
212635_at	TNPO1	0.5807		2e-05	0.000515562	transportin 1
201649_at	UBE2L6	0.58097		5.2e-05	0.000810029	ubiquitin-conjugating enzyme E2L 6
229549_at	---	0.582127		0.000189	0.00199553	---
1567014_s_at	NFE2L2	0.583843		0.000114	0.00134425	nuclear factor (erythroid-derived 2)-like 2
201170_s_at	BHLHE40	0.58492		0.000492	0.00392231	basic helix-loop-helix family, member e40
222958_s_at	DEPDC1	0.587218		2e-05	0.000515562	DEP domain containing 1
232235_at	DSEL	0.59232		2e-05	0.000515562	dermatan sulfate epimerase-like
203216_s_at	MYO6	0.592982		2.7e-05	0.000629777	myosin VI
226069_at	PRICKLE1	0.593089		0.000692	0.00507756	prickle homolog 1 (Drosophila)
225112_at	ABI2	0.593319		2e-05	0.000515562	abl-interactor 2
219062_s_at	ZCCHC2	0.599088		0.000389	0.00330099	zinc finger, CCHC domain containing 2
213070_at	PIK3C2A	0.602004		2e-05	0.000515562	phosphoinositide-3-kinase, class 2, alpha polypeptide
203971_at	SLC31A1	0.606324		5.2e-05	0.000810029	solute carrier family 31 (copper transporters), member 1
213891_s_at	TCF4	0.608541		0.000241	0.00235447	transcription factor 4
212188_at	KCTD12	0.615066		2e-05	0.000515562	potassium channel tetramerisation domain containing 12
203215_s_at	MYO6	0.62055		0.000865	0.00606034	myosin VI
219221_at	ZBTB38	0.623402		2e-05	0.000515562	zinc finger and BTB domain containing 38
218817_at	SPCS3	0.624888		2e-05	0.000515562	signal peptidase complex subunit 3 homolog (S. cerevisiae)
202422_s_at	ACSL4	0.627029		5.2e-05	0.000810029	acyl-CoA synthetase long-chain family member 4
230619_at	ARNT	0.627523		5.2e-05	0.000810029	aryl hydrocarbon receptor nuclear translocator
212122_at	RHOQ	0.627693		2.7e-05	0.000629777	ras homolog gene family, member Q
1553530_a_at	ITGB1	0.628079		2e-05	0.000515562	integrin, beta 1 (fibronectin receptor, beta polypeptide, antigen CD29 includes MDF2, MSK12)
212371_at	PPPDE1	0.628886		2e-05	0.000515562	PPPDE peptidase domain containing 1
209425_at	AMACR	0.630373		2e-05	0.000515562	alpha-methylacyl-CoA racemase
208965_s_at	IFI16	0.632935		0.000389	0.00330099	interferon, gamma-inducible protein 16
225548_at	SHROOM3	0.634094		7.8e-05	0.00110322	shroom family member 3
231016_s_at	---	0.634514		2.3e-05	0.000515562	---
225098_at	ABI2	0.63598		0.000618	0.00470745	abl-interactor 2
201791_s_at	DHCR7	0.639319		4e-05	0.000731909	7-dehydrocholesterol reductase
201626_at	INSIG1	0.641974		2e-05	0.000515562	insulin induced gene 1
235497_at	LOC643837	0.646422		0.001486	0.00920706	hypothetical LOC643837
218221_at	ARNT	0.648889		0.000774	0.00549694	aryl hydrocarbon receptor nuclear translocator
202721_s_at	GFPT1	0.649466		2e-05	0.000515562	glutamine-fructose-6-phosphate transaminase 1
226689_at	CISD2	0.649808		2.3e-05	0.000515562	CDGSH iron sulfur domain 2
223322_at	RASSF5	0.652438		2e-05	0.000515562	Ras association (RalGDS/AF-6) domain family member 5
224445_s_at	ZFYVE21	0.652591		2.7e-05	0.000629777	zinc finger, FYVE domain containing 21
232486_at	LRFN1	0.653568		0.000189	0.00199553	leucine rich repeat and fibronectin type III domain containing 1
203164_at	SLC33A1	0.657082		2e-05	0.000515562	solute carrier family 33 (acetyl-CoA transporter), member 1
213154_s_at	BICD2	0.658324		2e-05	0.000515562	bicaudal D homolog 2 (Drosophila)
202759_s_at	AKAP2	0.661115		2e-05	0.000515562	A kinase (PRKA) anchor protein 2 /// PALM2-AKAP2 readthrough transcript
225295_at	SLC39A10	0.661595		2e-05	0.000515562	solute carrier family 39 (zinc transporter), member 10
222449_at	PMEPA1	0.662956		4e-05	0.000731909	prostate transmembrane protein, androgen induced 1
238065_at	TPM3	0.664242		0.000692	0.00507756	tropomyosin 3
201849_at	BNIP3	0.669655		2e-05	0.000515562	BCL2/adenovirus E1B 19kDa interacting protein 3
217773_s_at	NDUFA4	0.669743		0.000865	0.00606034	NADH dehydrogenase (ubiquinone) 1 alpha subcomplex, 4, 9kDa
202887_s_at	DDIT4	0.669844		0.000346	0.00306331	DNA-damage-inducible transcript 4
