# Supplementary material for: Inhibition of DEPDC1A, a Bad Prognostic Marker in Multiple Myeloma, Delays Growth and Induces Mature Plasma Cell Markers in Malignant Plasma Cells
Source: PLoS One. 2013 Apr 30;8(4):e62752. doi: 10.1371/journal.pone.0062752 (PMC3640027; doi:10.1371/journal.pone.0062752)
Supplement: Table S5 — Genes deregulated in mutated TP53 XG2 human myeloma cell line. (XLS) [file pone.0062752.s010.xls]

## Sheet: Sheet1
Table S5. Genes deregulated in mutated TP53 XG2 human myeloma cell line
Probesets	Gene Name	Fold Change	Category	Change P-value	Benjamini-Hochberg, FDR	Gene Title
1555340_x_at	RAP1A	5.87464	Genes significantly upregulated by DEPDC1A knockdown	0.000273	0.00272073	RAP1A, member of RAS oncogene family
207076_s_at	ASS1	4.20656		2e-05	0.00068806	argininosuccinate synthetase 1
210587_at	INHBE	2.94911		2e-05	0.00068806	inhibin, beta E
225767_at	---	2.8563		2e-05	0.00068806	---
217678_at	SLC7A11	2.37866		0.001201	0.00777908	solute carrier family 7, (cationic amino acid transporter, y+ system) member 11
207714_s_at	SERPINH1	2.32679		0.000167	0.00193511	serpin peptidase inhibitor, clade H (heat shock protein 47), member 1, (collagen binding protein 1)
223196_s_at	SESN2	2.31356		5.2e-05	0.000946678	sestrin 2
242822_at	MGC39584	2.19428		0.000618	0.00477512	Hypothetical gene supported by BC029568
218145_at	TRIB3	2.00851		2e-05	0.00068806	tribbles homolog 3 (Drosophila)
204286_s_at	PMAIP1	1.96925		3.5e-05	0.000768735	phorbol-12-myristate-13-acetate-induced protein 1
206085_s_at	CTH	1.92228		0.001077	0.00720059	cystathionase (cystathionine gamma-lyase)
203438_at	STC2	1.89256		0.001201	0.00777908	stanniocalcin 2
203304_at	BAMBI	1.87242		2e-05	0.00068806	BMP and activin membrane-bound inhibitor homolog (Xenopus laevis)
228060_at	SLC35F1	1.85784		0.000618	0.00477512	solute carrier family 35, member F1
220892_s_at	PSAT1	1.85043		0.000189	0.0020986	phosphoserine aminotransferase 1
204411_at	KIF21B	1.84856		0.000101	0.00141733	kinesin family member 21B
207219_at	ZNF643	1.82621		0.000307	0.00293912	zinc finger protein 643
221156_x_at	CCPG1	1.79844		0.000147	0.00178095	cell cycle progression 1
201397_at	PHGDH	1.75968		3e-05	0.000716213	phosphoglycerate dehydrogenase
227755_at	---	1.7335		0.000167	0.00193511	---
209835_x_at	CD44	1.72949		8.8e-05	0.00129705	CD44 molecule (Indian blood group)
205047_s_at	ASNS	1.70578		0.000214	0.00229101	asparagine synthetase
204490_s_at	CD44	1.7039		2.3e-05	0.00068806	CD44 molecule (Indian blood group)
202908_at	WFS1	1.70189		0.000774	0.00564241	Wolfram syndrome 1 (wolframin)
214151_s_at	CCPG1	1.69949		2e-05	0.00068806	cell cycle progression 1
223805_at	OSBPL6	1.68729		0.000147	0.00178095	oxysterol binding protein-like 6
201977_s_at	KIAA0141	1.68578		0.000307	0.00293912	KIAA0141
209017_s_at	LONP1	1.67052		2e-05	0.00068806	lon peptidase 1, mitochondrial
214095_at	SHMT2	1.65912		2e-05	0.00068806	serine hydroxymethyltransferase 2 (mitochondrial)
204285_s_at	PMAIP1	1.6467		0.000241	0.00249532	phorbol-12-myristate-13-acetate-induced protein 1
212816_s_at	CBS	1.64575		0.000147	0.00178095	cystathionine-beta-synthase
202847_at	PCK2	1.64091		0.000147	0.00178095	phosphoenolpyruvate carboxykinase 2 (mitochondrial)
210113_s_at	NLRP1	1.63158		2e-05	0.00068806	NLR family, pyrin domain containing 1
212155_at	RNF187	1.6314		4e-05	0.000831355	ring finger protein 187
202637_s_at	ICAM1	1.59573		2.3e-05	0.00068806	intercellular adhesion molecule 1
225383_at	ZNF275	1.5911		2.3e-05	0.00068806	zinc finger protein 275
223059_s_at	FAM107B	1.58817		0.000618	0.00477512	family with sequence similarity 107, member B
212501_at	CEBPB	1.55632		2e-05	0.00068806	CCAAT/enhancer binding protein (C/EBP), beta
203439_s_at	STC2	1.55343		8.8e-05	0.00129705	stanniocalcin 2
200924_s_at	SLC3A2	1.54847		0.000389	0.00346316	solute carrier family 3 (activators of dibasic and neutral amino acid transport), member 2
226181_at	TUBE1	1.5473		0.000389	0.00346316	tubulin, epsilon 1
200758_s_at	NFE2L1	1.5463		0.000167	0.00193511	nuclear factor (erythroid-derived 2)-like 1
214152_at	CCPG1	1.54422		2e-05	0.00068806	cell cycle progression 1
223058_at	FAM107B	1.5267		0.000214	0.00229101	family with sequence similarity 107, member B
214179_s_at	NFE2L1	1.52014		2.3e-05	0.00068806	nuclear factor (erythroid-derived 2)-like 1
208682_s_at	MAGED2	1.51734		0.000774	0.00564241	melanoma antigen family D, 2
200802_at	SARS	1.51553		8.8e-05	0.00129705	seryl-tRNA synthetase
212345_s_at	CREB3L2	1.50551		0.000552	0.00444472	cAMP responsive element binding protein 3-like 2
208763_s_at	TSC22D3	1.49284		5.2e-05	0.000946678	TSC22 domain family, member 3
203658_at	SLC25A20	1.47191		2e-05	0.00068806	solute carrier family 25 (carnitine/acylcarnitine translocase), member 20
209198_s_at	SYT11	1.47169		2e-05	0.00068806	synaptotagmin XI
218547_at	DHDDS	1.45645		0.001077	0.00720059	dehydrodolichyl diphosphate synthase
218817_at	SPCS3	0.317133	Genes significantly downregulated by DEPDC1A knockdown	2e-05	0.00068806	signal peptidase complex subunit 3 homolog (S. cerevisiae)
227728_at	PPM1A	0.38845		2e-05	0.00068806	protein phosphatase 1A (formerly 2C), magnesium-dependent, alpha isoform
203504_s_at	ABCA1	0.392715		0.000114	0.00152197	ATP-binding cassette, sub-family A (ABC1), member 1
202207_at	ARL4C	0.419987		2e-05	0.00068806	ADP-ribosylation factor-like 4C
235545_at	DEPDC1	0.447699		2e-05	0.00068806	DEP domain containing 1
242656_at	GTF2H1	0.469636		0.001077	0.00720059	General transcription factor IIH, polypeptide 1, 62kDa
203505_at	ABCA1	0.480554		0.000492	0.00407534	ATP-binding cassette, sub-family A (ABC1), member 1
202206_at	ARL4C	0.481465		0.000389	0.00346316	ADP-ribosylation factor-like 4C
227449_at	EPHA4	0.487986		2e-05	0.00068806	EPH receptor A4
201010_s_at	TXNIP	0.497981		2e-05	0.00068806	thioredoxin interacting protein
209829_at	FAM65B	0.499193		3.5e-05	0.000768735	family with sequence similarity 65, member B
222881_at	HPSE	0.535585		5.2e-05	0.000946678	heparanase
225093_at	UTRN	0.540169		2e-05	0.00068806	utrophin
224445_s_at	ZFYVE21	0.54619		2e-05	0.00068806	zinc finger, FYVE domain containing 21
222958_s_at	DEPDC1	0.546334		2e-05	0.00068806	DEP domain containing 1
225575_at	LIFR	0.546351		2.3e-05	0.00068806	leukemia inhibitory factor receptor alpha
202769_at	CCNG2	0.549161		2e-05	0.00068806	cyclin G2
202708_s_at	HIST2H2BE	0.554157		2e-05	0.00068806	histone cluster 2, H2be
206707_x_at	FAM65B	0.556451		0.000147	0.00178095	family with sequence similarity 65, member B
230444_at	---	0.558119		2e-05	0.00068806	---
226335_at	RPS6KA3	0.565479		7.8e-05	0.00119185	ribosomal protein S6 kinase, 90kDa, polypeptide 3
238694_at	DGKE	0.56594		3.5e-05	0.000768735	diacylglycerol kinase, epsilon 64kDa
33323_r_at	SFN	0.568885		0	0	stratifin
220295_x_at	DEPDC1	0.57144		0.000966	0.00664911	DEP domain containing 1
206110_at	---	0.572611		0.000492	0.00407534	---
205159_at	CSF2RB	0.577837		2e-05	0.00068806	colony stimulating factor 2 receptor, beta, low-affinity (granulocyte-macrophage)
228754_at	SLC6A6	0.584807		0.000438	0.00376167	solute carrier family 6 (neurotransmitter transporter, taurine), member 6
227344_at	IKZF1	0.584813		2e-05	0.00068806	IKAROS family zinc finger 1 (Ikaros)
221844_x_at	SPCS3	0.595629		6e-05	0.00101827	signal peptidase complex subunit 3 homolog (S. cerevisiae)
202666_s_at	ACTL6A	0.597458		2e-05	0.00068806	actin-like 6A
214455_at	HIST1H2BC	0.600161		2.3e-05	0.00068806	histone cluster 1, H2bc
224680_at	TMED4	0.600331		2e-05	0.00068806	transmembrane emp24 protein transport domain containing 4
208886_at	H1F0	0.610719		2e-05	0.00068806	H1 histone family, member 0
238065_at	TPM3	0.615915		5.2e-05	0.000946678	tropomyosin 3
230264_s_at	AP1S2	0.617344		7.8e-05	0.00119185	adaptor-related protein complex 1, sigma 2 subunit
1554020_at	BICD1	0.618327		0.001486	0.0090662	bicaudal D homolog 1 (Drosophila)
227095_at	---	0.620415		2e-05	0.00068806	---
225021_at	ZNF532	0.623876		2.3e-05	0.00068806	zinc finger protein 532
225835_at	SLC12A2	0.625076		2e-05	0.00068806	solute carrier family 12 (sodium/potassium/chloride transporters), member 2
236655_at	TPD52	0.627149		0.000114	0.00152197	tumor protein D52
225904_at	C1orf96	0.628318		6e-05	0.00101827	chromosome 1 open reading frame 96
207030_s_at	CSRP2	0.630065		0.000189	0.0020986	cysteine and glycine-rich protein 2
204686_at	IRS1	0.630304		3e-05	0.000716213	insulin receptor substrate 1
243463_s_at	RIT1	0.633195		6.8e-05	0.00109819	Ras-like without CAAX 1
225112_at	ABI2	0.634048		2e-05	0.00068806	abl-interactor 2
209505_at	NR2F1	0.635063		6e-05	0.00101827	Nuclear receptor subfamily 2, group F, member 1
227713_at	KATNAL1	0.636126		4.6e-05	0.000889786	katanin p60 subunit A-like 1
33322_i_at	SFN	0.641168		2e-06	0.00068806	stratifin
225725_at	---	0.641844		0.000189	0.0020986	---
231016_s_at	---	0.643013		2e-05	0.00068806	---
212690_at	DDHD2	0.645272		2e-05	0.00068806	DDHD domain containing 2
230569_at	KIAA1430	0.654917		6.8e-05	0.00109819	KIAA1430
226580_at	BRMS1L	0.655899		2e-05	0.00068806	breast cancer metastasis-suppressor 1-like
241384_x_at	GK5	0.65878		2e-05	0.00068806	glycerol kinase 5 (putative)
205222_at	EHHADH	0.659751		2e-05	0.00068806	enoyl-Coenzyme A, hydratase/3-hydroxyacyl Coenzyme A dehydrogenase
212097_at	CAV1	0.664749		0.000438	0.00376167	caveolin 1, caveolae protein, 22kDa
1556209_at	CLEC2B	0.668549		0.000692	0.00518224	C-type lectin domain family 2, member B
230413_s_at	---	0.669409		2e-05	0.00068806	---
203769_s_at	STS	0.670583		3.5e-05	0.000768735	steroid sulfatase (microsomal), isozyme S
200872_at	S100A10	0.6716		0.000114	0.00152197	S100 calcium binding protein A10
