# Supplementary material for: Inhibition of DEPDC1A, a Bad Prognostic Marker in Multiple Myeloma, Delays Growth and Induces Mature Plasma Cell Markers in Malignant Plasma Cells
Source: PLoS One. 2013 Apr 30;8(4):e62752. doi: 10.1371/journal.pone.0062752 (PMC3640027; doi:10.1371/journal.pone.0062752)
Supplement: Table S6 — Genes overexpressed in DEPDC1A high patients compared to DEPDC1 low patients. (XLS) [file pone.0062752.s011.xls]

## Sheet: Sheet1
Probe sets	Gene Name	Fold Change	FDR(%)	Biological process
Genes overexpressed in DEPDC1A high patients compared to DEPDC1 low patients
221601_s_at	FAIM3	2.11271	1.07058	Apoptosis
203755_at	BUB1B	3.97684	0	Cell cycle
203145_at	SPAG5	2.00483	0	Cell cycle
218726_at	HJURP	5.46824	0	Cell cycle
223381_at	NUF2	8.02439	0	Cell cycle
227165_at	SKA3	2.18057	0	Cell cycle
230165_at	SGOL2	2.76438	0	Cell cycle
212021_s_at	MKI67	2.23354	0	Cell cycle
213599_at	OIP5	4.14254	0	Cell cycle
218542_at	CEP55	4.77223	0	Cell cycle
235572_at	SPC24	3.63273	0	Cell cycle
226661_at	CDCA2	3.14968	0	Cell cycle
219588_s_at	NCAPG2	2.93312	0	Cell cycle
219918_s_at	ASPM	7.2876	0	Cell cycle
222606_at	ZWILCH	2.29334	0	Cell cycle
213226_at	CCNA2	2.55927	0	Cell cycle
218663_at	NCAPG	5.35428	0	Cell cycle
213253_at	SMC2	2.25265	0	Cell cycle
223307_at	CDCA3	3.22738	0	Cell cycle
209891_at	SPC25	3.68478	0	Cell cycle
218350_s_at	GMNN	2.20054	0	Cell cycle
204531_s_at	BRCA1	3.04702	0	Cell cycle
231772_x_at	CENPH	2.30056	0	Cell cycle
222077_s_at	RACGAP1	2.78974	0	Cell cycle
222608_s_at	ANLN	5.16805	0	Cell cycle
205394_at	CHEK1	2.79505	0	Cell cycle
204962_s_at	CENPA	4.58007	0	Cell cycle
224753_at	CDCA5	3.41853	0	Cell cycle
204510_at	CDC7	2.06764	0	Cell cycle
200951_s_at	CCND2	3.28637	4.55719	Cell cycle
207828_s_at	CENPF	3.88938	0	Cell cycle
202095_s_at	BIRC5	7.77424	0	Cell cycle
228729_at	CCNB1	5.4447	0	Cell cycle
202705_at	CCNB2	4.4216	0	Cell cycle
203764_at	DLGAP5	4.07967	0	Cell cycle
205235_s_at	KIF20B	2.06701	0	Cell cycle
210052_s_at	TPX2	2.82958	0	Cell cycle
212949_at	NCAPH	3.79541	0	Cell cycle
208079_s_at	AURKA	3.64451	0	Cell cycle
221520_s_at	CDCA8	3.78128	0	Cell cycle
204026_s_at	ZWINT	3.02341	0	Cell cycle
203362_s_at	MAD2L1	3.35741	0	Cell cycle
218039_at	NUSAP1	3.18492	0	Cell cycle
204162_at	NDC80	2.82278	0	Cell cycle
204817_at	ESPL1	2.87987	0	Cell cycle
204641_at	NEK2	7.33047	0	Cell cycle
218009_s_at	PRC1	2.47338	0	Cell cycle
204709_s_at	KIF23	5.42463	0	Cell cycle
204457_s_at	GAS1	2.19322	0	Cell cycle
222848_at	CENPK	2.96485	0	Cell cycle
203213_at	CDC2	5.47734	0	Cell cycle
209642_at	BUB1	4.48798	0	Cell cycle
219148_at	PBK	4.1278	0	Cell cycle
204887_s_at	PLK4	3.81272	0	Cell cycle
204822_at	TTK	3.44705	0	Cell cycle
204826_at	CCNF	2.0297	0	Cell cycle
201897_s_at	CKS1B	2.22743	0	Cell cycle
1555758_a_at	CDKN3	3.88919	0	Cell cycle
204159_at	CDKN2C	4.40981	0	Cell cycle
204695_at	CDC25A	2.45426	0	Cell cycle
204835_at	POLA1	2.12026	0	Cell cycle
220085_at	HELLS	3.86441	0	Cell cycle
228323_at	CASC5	2.58284	0	Chromatin assembly
203046_s_at	TIMELESS	2.23995	0	Chromatin assembly
203744_at	HMGB3	2.31402	0	Chromatin assembly
204749_at	NAP1L3	2.79204	0.405815	Chromatin assembly
219787_s_at	ECT2	2.69499	0	Cytoskeleton
228400_at	SHROOM3	2.33589	0.405815	Cytoskeleton
229097_at	DIAPH3	2.11253	0	Cytoskeleton
203881_s_at	DMD	2.36678	2.00733	Cytoskeleton
205347_s_at	TMSB15A	3.85545	0	Cytoskeleton
221802_s_at	KIAA1598	2.70075	0.405815	Cytoskeleton
205120_s_at	SGCB	4.21716	0	Cytoskeleton
218308_at	TACC3	4.35287	0	Cytoskeleton
236641_at	KIF14	4.43431	0	Cytoskeleton
204411_at	KIF21B	2.75033	1.648	Cytoskeleton
222039_at	KIF18B	2.44547	0	Cytoskeleton
204444_at	KIF11	4.00489	0	Cytoskeleton
219306_at	KIF15	3.48854	0	Cytoskeleton
218678_at	NES	2.02175	4.55719	Cytoskeleton
218355_at	KIF4A	3.33473	0	Cytoskeleton
205339_at	STIL	2.07712	0	Development
204766_s_at	NUDT1	2.67642	0	DNA repair
213008_at	FANCI	5.51611	0	DNA repair
225655_at	UHRF1	3.09774	0	DNA repair
204146_at	RAD51AP1	2.61481	0	DNA repair
205024_s_at	RAD51	2.15835	0	DNA repair
209421_at	MSH2	2.1028	0	DNA repair
211450_s_at	MSH6	2.0608	0	DNA repair
221521_s_at	GINS2	3.427	0	DNA replication
226456_at	C16orf75	2.2972	0	DNA replication
219000_s_at	DSCC1	2.86837	0	DNA replication
219510_at	POLQ	2.20729	0	DNA replication
220651_s_at	MCM10	5.18813	0	DNA replication
209773_s_at	RRM2	4.50189	0	DNA replication
203209_at	RFC5	2.18641	0	DNA replication
216237_s_at	MCM5	2.5237	0	DNA replication
204023_at	RFC4	2.06031	0	DNA replication
202107_s_at	MCM2	3.8755	0	DNA replication
201930_at	MCM6	2.41683	0	DNA replication
212141_at	MCM4	3.75857	0	DNA replication
210983_s_at	MCM7	2.27045	0	DNA replication
201555_at	MCM3	2.02886	0	DNA replication
205909_at	POLE2	3.60885	0	DNA replication
201202_at	PCNA	2.2286	0	DNA replication
218585_s_at	DTL	5.21382	0	DNA replication
204126_s_at	CDC45L	2.93817	0	DNA replication
203967_at	CDC6	2.56576	0	DNA replication
206102_at	GINS1	4.74143	0	DNA replication
209210_s_at	FERMT2	3.5812	0.405815	Intercellular communication
211744_s_at	CD58	2.0164	0	Intercellular communication
207717_s_at	PKP2	3.88471	0	Intercellular communication
223582_at	GPR98	3.38407	0	Intercellular communication
225681_at	CTHRC1	2.30063	0.218698	Intercellular communication
223253_at	EPDR1	2.12284	0	Intercellular communication
205844_at	VNN1	2.18565	4.72948	Metabolism
222843_at	FIGNL1	2.33782	0	Metabolism
222317_at	PDE3B	2.62304	1.648	Metabolism
208511_at	PTTG3P	2.16733	0	Metabolism
201291_s_at	TOP2A	7.14521	0	Metabolism
204256_at	ELOVL6	2.83982	0	Metabolism
203560_at	GGH	3.04816	0	Metabolism
209980_s_at	SHMT1	3.00103	0.405815	Metabolism
204603_at	EXO1	2.11831	0	Metabolism
205559_s_at	PCSK5	3.20247	0.218698	Metabolism
204168_at	MGST2	2.10176	0	Metabolism
213222_at	PLCB1	3.00591	0	Metabolism
202345_s_at	FABP5	2.40133	0.569649	Metabolism
207819_s_at	ABCB4	3.34001	0	Metabolism
209994_s_at	ABCB1	2.84793	2.4088	Metabolism
223229_at	UBE2T	3.29087	0	Metabolism
1554408_a_at	TK1	4.30865	0	Metabolism
202589_at	TYMS	4.37867	0	Metabolism
203302_at	DCK	2.1021	0	Metabolism
205433_at	BCHE	5.66551	0	Metabolism
217388_s_at	KYNU	2.05812	0	Metabolism
202870_s_at	CDC20	3.86347	0	Metabolism
202954_at	UBE2C	2.16819	0	Metabolism
205356_at	USP13	2.01662	0	Metabolism
215733_x_at	CTAG2	30.0602	0	Other
210546_x_at	CTAG1A	22.9482	0.218698	Other
208235_x_at	GAGE12F	11.4	2.4088	Other
206640_x_at	GAGE12C	10.5776	5.21907	Other
214612_x_at	MAGEA6	10.1929	0	Other
209942_x_at	MAGEA3	7.89177	0	Other
1552754_a_at	CADM2	7.20227	3.55822	Other
230158_at	DPY19L2	5.55987	0	Other
207325_x_at	MAGEA1	5.55526	0	Other
1553199_at	DCAF4L2	5.01819	1.648	Other
219493_at	SHCBP1	4.67182	0	Other
220057_at	XAGE1A	4.19364	0.912425	Other
231265_at	COX7B2	4.14397	2.4088	Other
207663_x_at	GAGE3	4.1135	5.21907	Other
225834_at	FAM72A	3.89709	0	Other
207165_at	HMMR	3.73817	0	Other
210467_x_at	MAGEA12	3.57183	4.25798	Other
202503_s_at	KIAA0101	3.43021	0	Other
210587_at	INHBE	3.37627	0.218698	Other
206526_at	RIBC2	3.32286	2.87844	Other
235763_at	SLC44A5	3.21786	0	Other
219555_s_at	CENPN	3.00856	0	Other
219895_at	FAM70A	2.94825	0.218698	Other
220952_s_at	PLEKHA5	2.85449	0	Other
214642_x_at	MAGEA5	2.62952	4.25798	Other
219274_at	TSPAN12	2.52625	2.00733	Other
221591_s_at	FAM64A	2.43544	0	Other
235644_at	CCDC138	2.38515	0	Other
1568933_at	LOC646627	2.33706	2.4088	Other
219010_at	C1orf106	2.28328	0	Other
218888_s_at	NETO2	2.27143	0	Other
212686_at	PPM1H	2.26452	4.25798	Other
203760_s_at	SLA	2.22635	0.218698	Other
226936_at	C6orf173	2.17374	0	Other
242546_at	FLJ39632	2.16638	3.55822	Other
206632_s_at	APOBEC3B	2.16003	0	Other
202411_at	IFI27	2.14615	3.55822	Other
223625_at	FAM126A	2.12186	0	Other
223655_at	CD163L1	2.10413	0.218698	Other
226545_at	CD109	2.09437	0	Other
208155_x_at	GAGE1	5.49886	0	Other
206897_at	PAGE1	4.01494	2.87844	Other
229492_at	VANGL1	2.48278	0	Other
217963_s_at	NGFRAP1	2.31292	5.21907	Signal transduction
202145_at	LY6E	2.04123	0	Signal transduction
205110_s_at	FGF13	2.8166	0	Signal transduction
200783_s_at	STMN1	2.24612	0	Signal transduction
217966_s_at	FAM129A	2.12412	0	Signal transduction
206545_at	CD28	2.92626	2.4088	Signal transduction
204825_at	MELK	3.45876	0	Signal transduction
223883_s_at	STK31	2.49653	0.569649	Signal transduction
205830_at	CLGN	3.22756	0	Signal transduction
201163_s_at	IGFBP7	3.31551	4.25798	Signal transduction
214596_at	CHRM3	5.29615	5.21907	Signal transduction
220993_s_at	GPR63	2.24943	0	Signal transduction
207307_at	HTR2C	5.63465	3.55822	Signal transduction
222958_s_at	DEPDC1	9.50601	0	Signal transduction
226980_at	DEPDC1B	3.55453	0	Signal transduction
224341_x_at	TLR4	2.96141	0.218698	Signal transduction
203358_s_at	EZH2	2.454	0	Transcription
205528_s_at	RUNX1T1	2.4906	0	Transcription
204033_at	TRIP13	2.88315	0	Transcription
200934_at	DEK	2.54967	0	Transcription
209053_s_at	WHSC1	3.98057	0	Transcription
209781_s_at	KHDRBS3	2.04516	0	Transcription
228949_at	GPR177	3.80178	2.00733	Transcription
222740_at	ATAD2	4.4417	0	Transcription
227212_s_at	PHF19	4.00096	0	Transcription
201710_at	MYBL2	2.64734	0	Transcription
228737_at	TOX2	4.21148	0	Transcription
229551_x_at	ZNF367	2.77872	0	Transcription
219990_at	E2F8	2.90792	0	Transcription
228033_at	E2F7	3.67604	0	Transcription
202580_x_at	FOXM1	6.74435	0	Transcription
1553696_s_at	ZNF569	2.32058	0.405815	Transcription
239250_at	ZNF542	2.09693	0	Transcription
221606_s_at	NSBP1	2.14191	0	Transcription
218883_s_at	MLF1IP	2.38373	0	Transcription
228361_at	E2F2	3.13108	0	Transcription
226388_at	TCEA3	2.0519	4.25798	Transcription
226350_at	CHML	2.02026	0	Transport
221024_s_at	SLC2A10	2.13706	0.405815	Transport
238418_at	SLC35B4	2.25823	0	Transport
210432_s_at	SCN3A	2.28081	0	Transport
229818_at	SVOP	2.02249	0	Transport
218755_at	KIF20A	4.7025	0	Transport
205551_at	SV2B	2.74158	3.55822	Transport
59697_at	RAB15	2.26683	0.218698	Transport
206698_at	XK	2.08834	0	Transport
1568612_at	GABRG2	2.60781	0.218698	Transport
242344_at	GABRB2	4.27726	0	Transport
Genes overexpressed in DEPDC1A low patients compared to DEPDC1 high patients
212077_at	CALD1	0.444703	2.87844	Cytosqueleton
207950_s_at	ANK3	0.494032	0.569649	Cytosqueleton
202150_s_at	NEDD9	0.498034	0	Cytosqueleton
1553314_a_at	KIF19	0.456422	2.00733	Cytosqueleton
204083_s_at	TPM2	0.292721	2.87844	Cytosqueleton
209742_s_at	MYL2	0.494501	0.912425	Cytosqueleton
217145_at	IGK@	0.492584	2.4088	Immune response
211835_at	IGKC	0.449088	2.4088	Immune response
215949_x_at	IGHM	0.436758	3.10609	Immune response
211908_x_at	IGHG1	0.447119	1.648	Immune response
216557_x_at	IGHA1	0.355313	0.744442	Immune response
234419_x_at	IGH@	0.329738	2.4088	Immune response
211642_at	C12orf32	0.249316	3.10609	Immune response
209081_s_at	COL18A1	0.497028	4.55719	Intercellular communication
204575_s_at	MMP19	0.359034	4.25798	Intercellular communication
201631_s_at	IER3	0.332261	2.00733	Intercellular communication
209270_at	LAMB3	0.264073	4.72948	Intercellular communication
244632_at	CNTN5	0.331139	0.744442	Intercellular communication
209774_x_at	CXCL2	0.47179	2.00733	Intercellular communication
207850_at	CXCL3	0.359069	0.422597	Intercellular communication
207447_s_at	MGAT4C	0.317623	0.239172	Metabolism
219954_s_at	GBA3	0.386274	0.239172	Metabolism
221467_at	MC4R	0.38932	3.55822	Metabolism
211357_s_at	ALDOB	0.28316	0.422597	Metabolism
224901_at	SCD5	0.386003	0.422597	Metabolism
225846_at	ESRP1	0.498002	5.21907	Metabolism
1554997_a_at	PTGS2	0.359825	2.4088	Metabolism
1559263_s_at	PPIL4	0.482581	0.239172	Metabolism
220179_at	DPEP3	0.280817	0.744442	Metabolism
244619_at	LOC646626	0.497173	0.569649	Other
219496_at	ANKRD57	0.496331	0.569649	Other
1556684_at	RPPH1	0.483875	2.87844	Other
211032_at	COBLL1	0.476425	0.239172	Other
205330_at	MN1	0.474252	0.422597	Other
232504_at	LOC285628	0.470805	1.648	Other
204447_at	ProSAPiP1	0.47063	0	Other
228377_at	KLHL14	0.467072	2.87844	Other
223870_at	FBXW10	0.465923	0.422597	Other
230349_at	XKRX	0.446604	0.744442	Other
227188_at	C21orf63	0.444695	2.00733	Other
227099_s_at	LOC387763	0.44311	0.422597	Other
1564906_at	SNHG4	0.440259	1.648	Other
1557680_at	C14orf174	0.438713	1.648	Other
238605_at	NOL4	0.426082	1.648	Other
217378_x_at	LOC100130100	0.425941	3.55822	Other
1556366_s_at	RP3-398D13.1	0.422301	0.239172	Other
219926_at	POPDC3	0.420948	4.25798	Other
234764_x_at	IGLV1-44	0.404089	2.4088	Other
1552872_at	NCRNA00105	0.402287	3.10609	Other
205442_at	MFAP3L	0.39645	0	Other
241844_x_at	TMEM156	0.388732	0.239172	Other
218625_at	NRN1	0.386295	2.4088	Other
225895_at	SYNPO2	0.383216	1.648	Other
224590_at	XIST	0.158333	1.648	Other
227949_at	PHACTR3	0.153711	5.21907	Other
217551_at	LOC441453	0.488425	3.55822	Other
210755_at	HGF	0.496799	1.07058	signal transduction
209619_at	CD74	0.389002	0.239172	signal transduction
202643_s_at	TNFAIP3	0.470575	0.422597	signal transduction
203005_at	LTBR	0.41915	2.00733	signal transduction
206398_s_at	CD19	0.414678	1.07058	signal transduction
204440_at	CD83	0.47968	4.72948	signal transduction
214228_x_at	TNFRSF4	0.480141	0.912425	signal transduction
203000_at	STMN2	0.374214	4.55719	signal transduction
230962_at	DCLK1	0.458739	2.87844	signal transduction
224961_at	SCYL2	0.476548	0.422597	signal transduction
206255_at	BLK	0.498794	2.4088	signal transduction
209013_x_at	TRIO	0.329906	2.4088	signal transduction
207113_s_at	TNF	0.4244	1.07058	signal transduction
205638_at	BAI3	0.428561	2.4088	signal transduction
208524_at	GPR15	0.485033	2.4088	signal transduction
208456_s_at	RRAS2	0.382317	4.55719	signal transduction
228186_s_at	RSPO3	0.417297	1.648	signal transduction
212759_s_at	TCF7L2	0.446383	0.422597	Transcription
203394_s_at	HES1	0.196021	0.569649	Transcription
209120_at	NR2F2	0.490687	4.55719	Transcription
203222_s_at	TLE1	0.465678	0.569649	Transcription
232352_at	ISL2	0.448469	0.239172	Transcription
206502_s_at	INSM1	0.271501	3.10609	Transcription
206115_at	EGR3	0.332679	0.569649	Transcription
207768_at	EGR4	0.181582	2.87844	Transcription
1564310_a_at	PARP15	0.444734	2.00733	Transcription
243194_at	ZNF551	0.380924	0	Transcription
235519_at	FOXK1	0.457307	0.239172	Transcription
218839_at	HEY1	0.436287	0.422597	Transcription
228997_at	TRNAU1AP	0.420634	2.00733	Translation
230389_at	FNBP1	0.239945	0	Translation
206633_at	CHRNA1	0.378692	2.4088	Transport
224342_x_at	IGL@	0.226169	4.25798	Transport
222453_at	CYBRD1	0.499675	5.21907	Transport
